# Supplementary material for: Prescribed daily-dose–based metrics of oral antibiotic use for hospitalized children in Japan
Source: Antimicrob Steward Healthc Epidemiol. 2023 Feb 2;3(1):e24. doi: 10.1017/ash.2023.2 (PMC9932642; doi:10.1017/ash.2023.2)
Supplement: Supplementary file 1 [file S2732494X23000025sup.zip]

Archive with 2 entries (2 files):
- S2732494X23000025sup001.docx
- S2732494X23000025sup002.tiff
